# Supplementary material for: Seagrass morphometrics at species level in Moreton Bay, Australia from 2012 to 2013
Source: Sci Data. 2017 May 9;4:170060. doi: 10.1038/sdata.2017.60 (PMC5423389; doi:10.1038/sdata.2017.60)
Supplement: Supplementary file 1 [file sdata201760-isa1.zip]

Archive with 3 entries (3 files):
- i_Investigation.txt
- s_study_Samper-Villarreal.txt
- a_assay_Samper-Villarreal.txt
