# Supplementary material for: Seagrass morphometrics at species level in Moreton Bay, Australia from 2012 to 2013
Source: Sci Data. 2017 May 9;4:170060. doi: 10.1038/sdata.2017.60 (PMC5423389; doi:10.1038/sdata.2017.60)
Supplement: Supplementary file 1 [file sdata201760-isa1.zip › i_Investigation.txt]

# Investigation File generated for Scientific Data with Investigation File Authoring Tool version 0.1.0 on 06/04/2017 - This metadata file is CC0
ONTOLOGY SOURCE REFERENCE
Term Source Name	NCBITAXON	GAZ	OBI	ENVO	ERO
Term Source File	http://data.bioontology.org/ontologies/NCBITAXON	http://data.bioontology.org/ontologies/GAZ	http://data.bioontology.org/ontologies/OBI	http://data.bioontology.org/ontologies/ENVO	http://data.bioontology.org/ontologies/ERO
Term Source Version	2016AB	$Revision: 1.512 $	2014-08-18	releases/2014-09-16	2013-08-02
Term Source Description	National Center for Biotechnology Information (NCBI) Organismal Classification	Gazetteer	Ontology for Biomedical Investigations	Environment Ontology	Eagle-I Research Resource Ontology
INVESTIGATION
Investigation Identifier
Investigation Title
Investigation Description
Investigation Submission Date
Investigation Public Release Date
INVESTIGATION PUBLICATIONS
Investigation PubMed ID
Investigation Publication DOI
Investigation Publication Author List
Investigation Publication Title
Investigation Publication Status
Investigation Publication Status Term Accession Number
Investigation Publication Status Term Source REF
INVESTIGATION CONTACTS
Investigation Person Last Name
Investigation Person Mid Initials
Investigation Person First Name
Investigation Person Address
Investigation Person Phone
Investigation Person Fax
Investigation Person Email
Investigation Person Affiliation
Investigation Person Roles
Investigation Person Roles Term Accession Number
Investigation Person Roles Term Source REF
STUDY
Study Identifier	10.1038/sdata.2017.60
Study Title	Seagrass morphometrics at species level in Moreton Bay, Australia from 2012 to 2013
Study Submission Date	28/11/2016
Study Public Release Date	09/05/2017
Study Description	http://www.nature.com/articles/sdata201760#abstract
Study File Name	s_study_Samper-Villarreal.txt
Comment[Subject Keywords]	//;//;//;//;//
Comment[Manuscript Licence]	CC BY-4.0
Comment[Experimental Metadata Licence]	CC0
Comment[Supplementary Information File Name]	
Comment[Supplementary Information File Type]	x-zip-compressed
Comment[Supplementary Information File URL]	http://www.nature.com/articles/sdata201760#supplementary-information
Comment[Data Repository]	PANGAEA
Comment[Data Record Accession]	doi:10.1594/PANGAEA.864316
Comment[Data Record URI]	https://doi.pangaea.de/10.1594/PANGAEA.864316
STUDY DESIGN DESCRIPTORS
Study Design Type	observation design	time series design	biodiversity assessment objective
Study Design Type Term Accession Number	OBI:0300311	OBI:0500020	OBI:0001969
Study Design Type Term Source REF	OBI	OBI	OBI
STUDY PUBLICATIONS
Study PubMed ID	""	""	""
Study Publication DOI	doi:10.1002/lno.10262	doi:10.3354/meps11321	doi:10.1016/j.rse.2014.05.001
Study Publication Author List	""	""	""
Study Publication Title	""	""	""
Study Publication Status	published	published	published
Study Publication Status Term Accession Number			
Study Publication Status Term Source REF			
STUDY FACTORS
Study Factor Name	water quality	collection time period
Study Factor Type	environmental condition	spatiotemporal_interval
Study Factor Type Term Accession Number	ENVO:01000203	http://www.ifomis.org/bfo/1.1/span#SpatiotemporalInterval
Study Factor Type Term Source REF	ENVO	ERO
STUDY ASSAYS
Study Assay Measurement Type	morphometry
Study Assay Measurement Type Term Accession Number	ERO:0001568
Study Assay Measurement Type Term Source REF	ERO
Study Assay Technology Type	morphology measurement
Study Assay Technology Type Term Accession Number	""
Study Assay Technology Type Term Source REF	""
Study Assay Technology Platform	""
Study Assay File Name	a_assay_Samper-Villarreal.txt
STUDY PROTOCOLS
Study Protocol Name	Sampling design	Seagrass coring, species composition, biomass, and morphometrics
Study Protocol Type	selection	data collection method
Study Protocol Type Term Accession Number	OBI:0001928	ERO:0001932
Study Protocol Type Term Source REF	OBI	ERO
Study Protocol Description		
Study Protocol URI	""	""
Study Protocol Version		
Study Protocol Parameters Name	""	""
Study Protocol Parameters Name Term Accession Number	""	""
Study Protocol Parameters Name Term Source REF	""	""
Study Protocol Components Name	""	""
Study Protocol Components Type	""	""
Study Protocol Components Type Term Accession Number	""	""
Study Protocol Components Type Term Source REF	""	""
STUDY CONTACTS
Study Person Last Name	Samper-Villarreal	Roelfsema	Kovacs	Adi	Lyons	Mumby	Lovelock	Saunders	Phinn
Study Person First Name	Jimena	Chris	Eva M.	Novi S.	Mitchell	Peter J.	Catherine E.	Megan I.	Stuart R.
Study Person Mid Initials									
Study Person Email	jimena.sampervillarreal@ucr.ac.cr	""	""	""	""	""	""	""	""
Study Person Phone									
Study Person Fax									
Study Person Address									
Study Person Affiliation	Marine Spatial Ecology Lab and ARC Centre of Excellence for Coral Reef Studies, University of Queensland, St Lucia, Queensland 4072, Australia	Remote Sensing Research Centre, School of Earth and Environmental Sciences, University of Queensland, St Lucia, Queensland 4072, Australia	Remote Sensing Research Centre, School of Earth and Environmental Sciences, University of Queensland, St Lucia, Queensland 4072, Australia	Centre for Marine Research, Ministry of Marine Affairs and Fisheries, Jl. Pasir Putih 2, Ancol Timur, Jakarta 14430, Indonesia	Centre for Ecosystem Science, University of New South Wales, Sydney, New South Wales 2052, Australia	Marine Spatial Ecology Lab and ARC Centre of Excellence for Coral Reef Studies, University of Queensland, St Lucia, Queensland 4072, Australia	School of Biological Sciences, University of Queensland, St Lucia, Queensland 4072, Australia	Marine Spatial Ecology Lab and ARC Centre of Excellence for Coral Reef Studies, University of Queensland, St Lucia, Queensland 4072, Australia	Remote Sensing Research Centre, School of Earth and Environmental Sciences, University of Queensland, St Lucia, Queensland 4072, Australia
Study Person Roles									
Study Person Roles Term Accession Number									
Study Person Roles Term Source REF									
Comment[Study Person ORCID]									
Comment[Funder]									
Comment[FundRef ID]									
Comment[Funder Term Source REF]									
Comment[Grant Identifier]									
