# Supplementary material for: Seagrass morphometrics at species level in Moreton Bay, Australia from 2012 to 2013
Source: Sci Data. 2017 May 9;4:170060. doi: 10.1038/sdata.2017.60 (PMC5423389; doi:10.1038/sdata.2017.60)
Supplement: Supplementary file 1 [file sdata201760-isa1.zip › s_study_Samper-Villarreal.txt]

Source Name	Characteristics[organism]	Term Source REF	Term Accession Number	Characteristics[geographical location]	Term Source REF	Term Accession Number	Protocol REF	Sample Name	Factor Value[water quality]	Factor Value[collection time period]
Eastern Banks	Alismatales	NCBITAXON	NCBITaxon:16360	Moreton Bay	GAZ	GAZ:00045338	Sampling design	Eastern Banks, Wanga Wallen Banks	high water quality	collection time period
Eastern Banks	Alismatales	NCBITAXON	NCBITaxon:16360	Moreton Bay	GAZ	GAZ:00045338	Sampling design	Eastern Banks, Amity Banks	high water quality	collection time period
Eastern Banks	Alismatales	NCBITAXON	NCBITaxon:16360	Moreton Bay	GAZ	GAZ:00045338	Sampling design	Eastern Banks, Maroom Banks	high water quality	collection time period
Eastern Banks	Alismatales	NCBITAXON	NCBITaxon:16360	Moreton Bay	GAZ	GAZ:00045338	Sampling design	Eastern Banks, Moreton Banks	high water quality	collection time period
Eastern Banks	Alismatales	NCBITAXON	NCBITaxon:16360	Moreton Bay	GAZ	GAZ:00045338	Sampling design	Eastern Banks, Chain Banks	high water quality	collection time period
Moreton bay	Alismatales	NCBITAXON	NCBITaxon:16360	Moreton Bay	GAZ	GAZ:00045338	Sampling design	Moreton Bay, Port of Brisbane	turbidity gradient	collection time period
Moreton bay	Alismatales	NCBITAXON	NCBITaxon:16360	Moreton Bay	GAZ	GAZ:00045338	Sampling design	Moreton Bay, Wellington	turbidity gradient	collection time period
Moreton bay	Alismatales	NCBITAXON	NCBITaxon:16360	Moreton Bay	GAZ	GAZ:00045338	Sampling design	Moreton Bay, Lota	turbidity gradient	collection time period
Moreton bay	Alismatales	NCBITAXON	NCBITaxon:16360	Moreton Bay	GAZ	GAZ:00045338	Sampling design	Moreton Bay, Cleveland	turbidity gradient	collection time period
Moreton bay	Alismatales	NCBITAXON	NCBITaxon:16360	Moreton Bay	GAZ	GAZ:00045338	Sampling design	Moreton Bay, North Deception Bay	turbidity gradient	collection time period
Moreton bay	Alismatales	NCBITAXON	NCBITaxon:16360	Moreton Bay	GAZ	GAZ:00045338	Sampling design	Moreton Bay, Myora Springs	turbidity gradient	collection time period
Moreton bay	Alismatales	NCBITAXON	NCBITaxon:16360	Moreton Bay	GAZ	GAZ:00045338	Sampling design	Moreton Bay, Amity Point	turbidity gradient	collection time period
