# Supplementary material for: Seagrass morphometrics at species level in Moreton Bay, Australia from 2012 to 2013
Source: Sci Data. 2017 May 9;4:170060. doi: 10.1038/sdata.2017.60 (PMC5423389; doi:10.1038/sdata.2017.60)
Supplement: Supplementary file 1 [file sdata201760-isa1.zip › a_assay_Samper-Villarreal.txt]

Sample Name	Protocol REF	Assay Name	Raw Data File	Comment[Data Repository]	Comment[Data Record Accession]	Comment[Data Record URI]	Factor Value[water quality]	Factor Value[collection time period]
Eastern Banks, Wanga Wallen Banks	Seagrass coring, species composition, biomass, and morphometrics	MB_WA_T4-E	Samper-Villarreal-etal_2016.tab	PANGAEA	doi:10.1594/PANGAEA.864316	https://doi.pangaea.de/10.1594/PANGAEA.864316	high water quality	07/06/2012
Eastern Banks, Wanga Wallen Banks	Seagrass coring, species composition, biomass, and morphometrics	MB_WA_T4-W	Samper-Villarreal-etal_2016.tab	PANGAEA	doi:10.1594/PANGAEA.864316	https://doi.pangaea.de/10.1594/PANGAEA.864316	high water quality	07/06/2012
Eastern Banks, Wanga Wallen Banks	Seagrass coring, species composition, biomass, and morphometrics	MB_WA_TW1-E	Samper-Villarreal-etal_2016.tab	PANGAEA	doi:10.1594/PANGAEA.864316	https://doi.pangaea.de/10.1594/PANGAEA.864316	high water quality	07/06/2012
Eastern Banks, Wanga Wallen Banks	Seagrass coring, species composition, biomass, and morphometrics	MB_WA_TW1-W	Samper-Villarreal-etal_2016.tab	PANGAEA	doi:10.1594/PANGAEA.864316	https://doi.pangaea.de/10.1594/PANGAEA.864316	high water quality	07/06/2012
Eastern Banks, Wanga Wallen Banks	Seagrass coring, species composition, biomass, and morphometrics	MB_WA_T3-E	Samper-Villarreal-etal_2016.tab	PANGAEA	doi:10.1594/PANGAEA.864316	https://doi.pangaea.de/10.1594/PANGAEA.864316	high water quality	07/06/2012
Eastern Banks, Wanga Wallen Banks	Seagrass coring, species composition, biomass, and morphometrics	MB_WA_T3-W	Samper-Villarreal-etal_2016.tab	PANGAEA	doi:10.1594/PANGAEA.864316	https://doi.pangaea.de/10.1594/PANGAEA.864316	high water quality	07/06/2012
Eastern Banks, Wanga Wallen Banks	Seagrass coring, species composition, biomass, and morphometrics	BMS_WA_01	Samper-Villarreal-etal_2016.tab	PANGAEA	doi:10.1594/PANGAEA.864316	https://doi.pangaea.de/10.1594/PANGAEA.864316	high water quality	07/06/2012
Eastern Banks, Wanga Wallen Banks	Seagrass coring, species composition, biomass, and morphometrics	BMS_WA_02	Samper-Villarreal-etal_2016.tab	PANGAEA	doi:10.1594/PANGAEA.864316	https://doi.pangaea.de/10.1594/PANGAEA.864316	high water quality	07/06/2012
Eastern Banks, Wanga Wallen Banks	Seagrass coring, species composition, biomass, and morphometrics	MB_WA_T5-E	Samper-Villarreal-etal_2016.tab	PANGAEA	doi:10.1594/PANGAEA.864316	https://doi.pangaea.de/10.1594/PANGAEA.864316	high water quality	07/06/2012
Eastern Banks, Wanga Wallen Banks	Seagrass coring, species composition, biomass, and morphometrics	MB_WA_T5-W	Samper-Villarreal-etal_2016.tab	PANGAEA	doi:10.1594/PANGAEA.864316	https://doi.pangaea.de/10.1594/PANGAEA.864316	high water quality	07/06/2012
Eastern Banks, Wanga Wallen Banks	Seagrass coring, species composition, biomass, and morphometrics	BM_WA_04	Samper-Villarreal-etal_2016.tab	PANGAEA	doi:10.1594/PANGAEA.864316	https://doi.pangaea.de/10.1594/PANGAEA.864316	high water quality	07/06/2012
Eastern Banks, Wanga Wallen Banks	Seagrass coring, species composition, biomass, and morphometrics	BM_WA_05	Samper-Villarreal-etal_2016.tab	PANGAEA	doi:10.1594/PANGAEA.864316	https://doi.pangaea.de/10.1594/PANGAEA.864316	high water quality	07/06/2012
Eastern Banks, Wanga Wallen Banks	Seagrass coring, species composition, biomass, and morphometrics	MB_WA_T6-E	Samper-Villarreal-etal_2016.tab	PANGAEA	doi:10.1594/PANGAEA.864316	https://doi.pangaea.de/10.1594/PANGAEA.864316	high water quality	07/06/2012
Eastern Banks, Wanga Wallen Banks	Seagrass coring, species composition, biomass, and morphometrics	MB_WA_T6-W	Samper-Villarreal-etal_2016.tab	PANGAEA	doi:10.1594/PANGAEA.864316	https://doi.pangaea.de/10.1594/PANGAEA.864316	high water quality	07/06/2012
Eastern Banks, Amity Banks	Seagrass coring, species composition, biomass, and morphometrics	MB_AM_T10-W	Samper-Villarreal-etal_2016.tab	PANGAEA	doi:10.1594/PANGAEA.864316	https://doi.pangaea.de/10.1594/PANGAEA.864316	high water quality	07/06/2012
Eastern Banks, Amity Banks	Seagrass coring, species composition, biomass, and morphometrics	MB_AM_T10-E	Samper-Villarreal-etal_2016.tab	PANGAEA	doi:10.1594/PANGAEA.864316	https://doi.pangaea.de/10.1594/PANGAEA.864316	high water quality	07/06/2012
Eastern Banks, Amity Banks	Seagrass coring, species composition, biomass, and morphometrics	MB_AM_T1-E	Samper-Villarreal-etal_2016.tab	PANGAEA	doi:10.1594/PANGAEA.864316	https://doi.pangaea.de/10.1594/PANGAEA.864316	high water quality	07/06/2012
Eastern Banks, Amity Banks	Seagrass coring, species composition, biomass, and morphometrics	MB_AM_T5-S	Samper-Villarreal-etal_2016.tab	PANGAEA	doi:10.1594/PANGAEA.864316	https://doi.pangaea.de/10.1594/PANGAEA.864316	high water quality	08/06/2012
Eastern Banks, Amity Banks	Seagrass coring, species composition, biomass, and morphometrics	MB_AM_T5-N	Samper-Villarreal-etal_2016.tab	PANGAEA	doi:10.1594/PANGAEA.864316	https://doi.pangaea.de/10.1594/PANGAEA.864316	high water quality	08/06/2012
Eastern Banks, Amity Banks	Seagrass coring, species composition, biomass, and morphometrics	BMS_AM_11	Samper-Villarreal-etal_2016.tab	PANGAEA	doi:10.1594/PANGAEA.864316	https://doi.pangaea.de/10.1594/PANGAEA.864316	high water quality	08/06/2012
Eastern Banks, Amity Banks	Seagrass coring, species composition, biomass, and morphometrics	BMS_AM_11-3	Samper-Villarreal-etal_2016.tab	PANGAEA	doi:10.1594/PANGAEA.864316	https://doi.pangaea.de/10.1594/PANGAEA.864316	high water quality	08/06/2012
Eastern Banks, Amity Banks	Seagrass coring, species composition, biomass, and morphometrics	BMS_AM_18	Samper-Villarreal-etal_2016.tab	PANGAEA	doi:10.1594/PANGAEA.864316	https://doi.pangaea.de/10.1594/PANGAEA.864316	high water quality	08/06/2012
Eastern Banks, Amity Banks	Seagrass coring, species composition, biomass, and morphometrics	BMS_AM_07	Samper-Villarreal-etal_2016.tab	PANGAEA	doi:10.1594/PANGAEA.864316	https://doi.pangaea.de/10.1594/PANGAEA.864316	high water quality	08/06/2012
Eastern Banks, Amity Banks	Seagrass coring, species composition, biomass, and morphometrics	MB_AM_T6_end	Samper-Villarreal-etal_2016.tab	PANGAEA	doi:10.1594/PANGAEA.864316	https://doi.pangaea.de/10.1594/PANGAEA.864316	high water quality	08/06/2012
Eastern Banks, Amity Banks	Seagrass coring, species composition, biomass, and morphometrics	MB_AM_T23-S	Samper-Villarreal-etal_2016.tab	PANGAEA	doi:10.1594/PANGAEA.864316	https://doi.pangaea.de/10.1594/PANGAEA.864316	high water quality	08/06/2012
Eastern Banks, Amity Banks	Seagrass coring, species composition, biomass, and morphometrics	MB_AM_T23-N	Samper-Villarreal-etal_2016.tab	PANGAEA	doi:10.1594/PANGAEA.864316	https://doi.pangaea.de/10.1594/PANGAEA.864316	high water quality	08/06/2012
Eastern Banks, Amity Banks	Seagrass coring, species composition, biomass, and morphometrics	BMS_AM_06	Samper-Villarreal-etal_2016.tab	PANGAEA	doi:10.1594/PANGAEA.864316	https://doi.pangaea.de/10.1594/PANGAEA.864316	high water quality	08/06/2012
Eastern Banks, Amity Banks	Seagrass coring, species composition, biomass, and morphometrics	MB_AM_T4-S	Samper-Villarreal-etal_2016.tab	PANGAEA	doi:10.1594/PANGAEA.864316	https://doi.pangaea.de/10.1594/PANGAEA.864316	high water quality	08/06/2012
Eastern Banks, Amity Banks	Seagrass coring, species composition, biomass, and morphometrics	MB_AM_T4-N	Samper-Villarreal-etal_2016.tab	PANGAEA	doi:10.1594/PANGAEA.864316	https://doi.pangaea.de/10.1594/PANGAEA.864316	high water quality	08/06/2012
Eastern Banks, Amity Banks	Seagrass coring, species composition, biomass, and morphometrics	MB_AM_T24-E	Samper-Villarreal-etal_2016.tab	PANGAEA	doi:10.1594/PANGAEA.864316	https://doi.pangaea.de/10.1594/PANGAEA.864316	high water quality	08/06/2012
Eastern Banks, Amity Banks	Seagrass coring, species composition, biomass, and morphometrics	MB_AM_T24-W	Samper-Villarreal-etal_2016.tab	PANGAEA	doi:10.1594/PANGAEA.864316	https://doi.pangaea.de/10.1594/PANGAEA.864316	high water quality	08/06/2012
Eastern Banks, Amity Banks	Seagrass coring, species composition, biomass, and morphometrics	BMS_AM_10	Samper-Villarreal-etal_2016.tab	PANGAEA	doi:10.1594/PANGAEA.864316	https://doi.pangaea.de/10.1594/PANGAEA.864316	high water quality	08/06/2012
Eastern Banks, Amity Banks	Seagrass coring, species composition, biomass, and morphometrics	MB_AM_T3-S	Samper-Villarreal-etal_2016.tab	PANGAEA	doi:10.1594/PANGAEA.864316	https://doi.pangaea.de/10.1594/PANGAEA.864316	high water quality	08/06/2012
Eastern Banks, Amity Banks	Seagrass coring, species composition, biomass, and morphometrics	MB_AM_T3-N	Samper-Villarreal-etal_2016.tab	PANGAEA	doi:10.1594/PANGAEA.864316	https://doi.pangaea.de/10.1594/PANGAEA.864316	high water quality	08/06/2012
Eastern Banks, Amity Banks	Seagrass coring, species composition, biomass, and morphometrics	MB_AM_T7-S	Samper-Villarreal-etal_2016.tab	PANGAEA	doi:10.1594/PANGAEA.864316	https://doi.pangaea.de/10.1594/PANGAEA.864316	high water quality	08/06/2012
Eastern Banks, Amity Banks	Seagrass coring, species composition, biomass, and morphometrics	MB_AM_T7-N	Samper-Villarreal-etal_2016.tab	PANGAEA	doi:10.1594/PANGAEA.864316	https://doi.pangaea.de/10.1594/PANGAEA.864316	high water quality	08/06/2012
Eastern Banks, Amity Banks	Seagrass coring, species composition, biomass, and morphometrics	MB_AM_T8-W	Samper-Villarreal-etal_2016.tab	PANGAEA	doi:10.1594/PANGAEA.864316	https://doi.pangaea.de/10.1594/PANGAEA.864316	high water quality	08/06/2012
Eastern Banks, Amity Banks	Seagrass coring, species composition, biomass, and morphometrics	BMS_AM_08	Samper-Villarreal-etal_2016.tab	PANGAEA	doi:10.1594/PANGAEA.864316	https://doi.pangaea.de/10.1594/PANGAEA.864316	high water quality	08/06/2012
Eastern Banks, Maroom Banks	Seagrass coring, species composition, biomass, and morphometrics	BMS_MA_07	Samper-Villarreal-etal_2016.tab	PANGAEA	doi:10.1594/PANGAEA.864316	https://doi.pangaea.de/10.1594/PANGAEA.864316	high water quality	08/06/2012
Eastern Banks, Maroom Banks	Seagrass coring, species composition, biomass, and morphometrics	MB_MA_T3-W	Samper-Villarreal-etal_2016.tab	PANGAEA	doi:10.1594/PANGAEA.864316	https://doi.pangaea.de/10.1594/PANGAEA.864316	high water quality	08/06/2012
Eastern Banks, Maroom Banks	Seagrass coring, species composition, biomass, and morphometrics	MB_MA_T3_end	Samper-Villarreal-etal_2016.tab	PANGAEA	doi:10.1594/PANGAEA.864316	https://doi.pangaea.de/10.1594/PANGAEA.864316	high water quality	08/06/2012
Eastern Banks, Maroom Banks	Seagrass coring, species composition, biomass, and morphometrics	BMS_MA_11	Samper-Villarreal-etal_2016.tab	PANGAEA	doi:10.1594/PANGAEA.864316	https://doi.pangaea.de/10.1594/PANGAEA.864316	high water quality	08/06/2012
Eastern Banks, Maroom Banks	Seagrass coring, species composition, biomass, and morphometrics	MB_MA_T1-S	Samper-Villarreal-etal_2016.tab	PANGAEA	doi:10.1594/PANGAEA.864316	https://doi.pangaea.de/10.1594/PANGAEA.864316	high water quality	08/06/2012
Eastern Banks, Maroom Banks	Seagrass coring, species composition, biomass, and morphometrics	MB_MA_T1-N_end	Samper-Villarreal-etal_2016.tab	PANGAEA	doi:10.1594/PANGAEA.864316	https://doi.pangaea.de/10.1594/PANGAEA.864316	high water quality	08/06/2012
Eastern Banks, Moreton Banks	Seagrass coring, species composition, biomass, and morphometrics	BMS_MO_18	Samper-Villarreal-etal_2016.tab	PANGAEA	doi:10.1594/PANGAEA.864316	https://doi.pangaea.de/10.1594/PANGAEA.864316	high water quality	09/06/2012
Eastern Banks, Moreton Banks	Seagrass coring, species composition, biomass, and morphometrics	BMS_MO_09	Samper-Villarreal-etal_2016.tab	PANGAEA	doi:10.1594/PANGAEA.864316	https://doi.pangaea.de/10.1594/PANGAEA.864316	high water quality	09/06/2012
Eastern Banks, Moreton Banks	Seagrass coring, species composition, biomass, and morphometrics	BMS_MO_02	Samper-Villarreal-etal_2016.tab	PANGAEA	doi:10.1594/PANGAEA.864316	https://doi.pangaea.de/10.1594/PANGAEA.864316	high water quality	09/06/2012
Eastern Banks, Moreton Banks	Seagrass coring, species composition, biomass, and morphometrics	BMS_MO_01	Samper-Villarreal-etal_2016.tab	PANGAEA	doi:10.1594/PANGAEA.864316	https://doi.pangaea.de/10.1594/PANGAEA.864316	high water quality	09/06/2012
Eastern Banks, Moreton Banks	Seagrass coring, species composition, biomass, and morphometrics	MB_MO_T8-N_start	Samper-Villarreal-etal_2016.tab	PANGAEA	doi:10.1594/PANGAEA.864316	https://doi.pangaea.de/10.1594/PANGAEA.864316	high water quality	09/06/2012
Eastern Banks, Moreton Banks	Seagrass coring, species composition, biomass, and morphometrics	MB_MO_T8-S_end	Samper-Villarreal-etal_2016.tab	PANGAEA	doi:10.1594/PANGAEA.864316	https://doi.pangaea.de/10.1594/PANGAEA.864316	high water quality	09/06/2012
Eastern Banks, Moreton Banks	Seagrass coring, species composition, biomass, and morphometrics	MB_MO_T21-E_start	Samper-Villarreal-etal_2016.tab	PANGAEA	doi:10.1594/PANGAEA.864316	https://doi.pangaea.de/10.1594/PANGAEA.864316	high water quality	09/06/2012
Eastern Banks, Moreton Banks	Seagrass coring, species composition, biomass, and morphometrics	MB_MO_T21-W_end	Samper-Villarreal-etal_2016.tab	PANGAEA	doi:10.1594/PANGAEA.864316	https://doi.pangaea.de/10.1594/PANGAEA.864316	high water quality	09/06/2012
Eastern Banks, Moreton Banks	Seagrass coring, species composition, biomass, and morphometrics	MB_MO_T4-E_start_B20	Samper-Villarreal-etal_2016.tab	PANGAEA	doi:10.1594/PANGAEA.864316	https://doi.pangaea.de/10.1594/PANGAEA.864316	high water quality	09/06/2012
Eastern Banks, Moreton Banks	Seagrass coring, species composition, biomass, and morphometrics	MB_MO_T4-W_end_B19	Samper-Villarreal-etal_2016.tab	PANGAEA	doi:10.1594/PANGAEA.864316	https://doi.pangaea.de/10.1594/PANGAEA.864316	high water quality	09/06/2012
Eastern Banks, Moreton Banks	Seagrass coring, species composition, biomass, and morphometrics	MB_MO_T6-W_start	Samper-Villarreal-etal_2016.tab	PANGAEA	doi:10.1594/PANGAEA.864316	https://doi.pangaea.de/10.1594/PANGAEA.864316	high water quality	09/06/2012
Eastern Banks, Moreton Banks	Seagrass coring, species composition, biomass, and morphometrics	MB_MO_T6-E_end	Samper-Villarreal-etal_2016.tab	PANGAEA	doi:10.1594/PANGAEA.864316	https://doi.pangaea.de/10.1594/PANGAEA.864316	high water quality	09/06/2012
Eastern Banks, Moreton Banks	Seagrass coring, species composition, biomass, and morphometrics	MB_MO_T2-S_start	Samper-Villarreal-etal_2016.tab	PANGAEA	doi:10.1594/PANGAEA.864316	https://doi.pangaea.de/10.1594/PANGAEA.864316	high water quality	09/06/2012
Eastern Banks, Moreton Banks	Seagrass coring, species composition, biomass, and morphometrics	MB_MO_T2-N_end	Samper-Villarreal-etal_2016.tab	PANGAEA	doi:10.1594/PANGAEA.864316	https://doi.pangaea.de/10.1594/PANGAEA.864316	high water quality	09/06/2012
Eastern Banks, Moreton Banks	Seagrass coring, species composition, biomass, and morphometrics	MB_MO_T9_start	Samper-Villarreal-etal_2016.tab	PANGAEA	doi:10.1594/PANGAEA.864316	https://doi.pangaea.de/10.1594/PANGAEA.864316	high water quality	09/06/2012
Eastern Banks, Moreton Banks	Seagrass coring, species composition, biomass, and morphometrics	MB_MO_T9_end	Samper-Villarreal-etal_2016.tab	PANGAEA	doi:10.1594/PANGAEA.864316	https://doi.pangaea.de/10.1594/PANGAEA.864316	high water quality	09/06/2012
Eastern Banks, Moreton Banks	Seagrass coring, species composition, biomass, and morphometrics	MB_MO_T3-W_start	Samper-Villarreal-etal_2016.tab	PANGAEA	doi:10.1594/PANGAEA.864316	https://doi.pangaea.de/10.1594/PANGAEA.864316	high water quality	09/06/2012
Eastern Banks, Moreton Banks	Seagrass coring, species composition, biomass, and morphometrics	MB_MO_T3-E_end	Samper-Villarreal-etal_2016.tab	PANGAEA	doi:10.1594/PANGAEA.864316	https://doi.pangaea.de/10.1594/PANGAEA.864316	high water quality	09/06/2012
Eastern Banks, Moreton Banks	Seagrass coring, species composition, biomass, and morphometrics	MB_MO_T4-E_start_B5	Samper-Villarreal-etal_2016.tab	PANGAEA	doi:10.1594/PANGAEA.864316	https://doi.pangaea.de/10.1594/PANGAEA.864316	high water quality	09/06/2012
Eastern Banks, Moreton Banks	Seagrass coring, species composition, biomass, and morphometrics	MB_MO_T4_end_B2	Samper-Villarreal-etal_2016.tab	PANGAEA	doi:10.1594/PANGAEA.864316	https://doi.pangaea.de/10.1594/PANGAEA.864316	high water quality	09/06/2012
Eastern Banks, Moreton Banks	Seagrass coring, species composition, biomass, and morphometrics	MB_MO_T5-E_start	Samper-Villarreal-etal_2016.tab	PANGAEA	doi:10.1594/PANGAEA.864316	https://doi.pangaea.de/10.1594/PANGAEA.864316	high water quality	09/06/2012
Eastern Banks, Moreton Banks	Seagrass coring, species composition, biomass, and morphometrics	MB_MO_T5_end	Samper-Villarreal-etal_2016.tab	PANGAEA	doi:10.1594/PANGAEA.864316	https://doi.pangaea.de/10.1594/PANGAEA.864316	high water quality	09/06/2012
Eastern Banks, Moreton Banks	Seagrass coring, species composition, biomass, and morphometrics	BMS_MO_16	Samper-Villarreal-etal_2016.tab	PANGAEA	doi:10.1594/PANGAEA.864316	https://doi.pangaea.de/10.1594/PANGAEA.864316	high water quality	09/06/2012
Eastern Banks, Moreton Banks	Seagrass coring, species composition, biomass, and morphometrics	BMS_MO_15	Samper-Villarreal-etal_2016.tab	PANGAEA	doi:10.1594/PANGAEA.864316	https://doi.pangaea.de/10.1594/PANGAEA.864316	high water quality	09/06/2012
Eastern Banks, Maroom Banks	Seagrass coring, species composition, biomass, and morphometrics	MB_MA_T4-S_start	Samper-Villarreal-etal_2016.tab	PANGAEA	doi:10.1594/PANGAEA.864316	https://doi.pangaea.de/10.1594/PANGAEA.864316	high water quality	10/06/2012
Eastern Banks, Maroom Banks	Seagrass coring, species composition, biomass, and morphometrics	MB_MA_T4_end	Samper-Villarreal-etal_2016.tab	PANGAEA	doi:10.1594/PANGAEA.864316	https://doi.pangaea.de/10.1594/PANGAEA.864316	high water quality	10/06/2012
Eastern Banks, Maroom Banks	Seagrass coring, species composition, biomass, and morphometrics	MB_MA_T5_start	Samper-Villarreal-etal_2016.tab	PANGAEA	doi:10.1594/PANGAEA.864316	https://doi.pangaea.de/10.1594/PANGAEA.864316	high water quality	10/06/2012
Eastern Banks, Maroom Banks	Seagrass coring, species composition, biomass, and morphometrics	MB_MA_T5_end	Samper-Villarreal-etal_2016.tab	PANGAEA	doi:10.1594/PANGAEA.864316	https://doi.pangaea.de/10.1594/PANGAEA.864316	high water quality	10/06/2012
Eastern Banks, Maroom Banks	Seagrass coring, species composition, biomass, and morphometrics	MB_MA_T2-W_start	Samper-Villarreal-etal_2016.tab	PANGAEA	doi:10.1594/PANGAEA.864316	https://doi.pangaea.de/10.1594/PANGAEA.864316	high water quality	10/06/2012
Eastern Banks, Maroom Banks	Seagrass coring, species composition, biomass, and morphometrics	MB_MA_T2_end	Samper-Villarreal-etal_2016.tab	PANGAEA	doi:10.1594/PANGAEA.864316	https://doi.pangaea.de/10.1594/PANGAEA.864316	high water quality	10/06/2012
Eastern Banks, Chain Banks	Seagrass coring, species composition, biomass, and morphometrics	T2_Starbug-1	Samper-Villarreal-etal_2016.tab	PANGAEA	doi:10.1594/PANGAEA.864316	https://doi.pangaea.de/10.1594/PANGAEA.864316	high water quality	10/06/2012
Eastern Banks, Chain Banks	Seagrass coring, species composition, biomass, and morphometrics	T2_Starbug-2	Samper-Villarreal-etal_2016.tab	PANGAEA	doi:10.1594/PANGAEA.864316	https://doi.pangaea.de/10.1594/PANGAEA.864316	high water quality	10/06/2012
Eastern Banks, Chain Banks	Seagrass coring, species composition, biomass, and morphometrics	T2_Starbug-3	Samper-Villarreal-etal_2016.tab	PANGAEA	doi:10.1594/PANGAEA.864316	https://doi.pangaea.de/10.1594/PANGAEA.864316	high water quality	10/06/2012
Eastern Banks, Maroom Banks	Seagrass coring, species composition, biomass, and morphometrics	BMS_MA_03	Samper-Villarreal-etal_2016.tab	PANGAEA	doi:10.1594/PANGAEA.864316	https://doi.pangaea.de/10.1594/PANGAEA.864316	high water quality	10/06/2012
Eastern Banks, Maroom Banks	Seagrass coring, species composition, biomass, and morphometrics	BMS_MA_06	Samper-Villarreal-etal_2016.tab	PANGAEA	doi:10.1594/PANGAEA.864316	https://doi.pangaea.de/10.1594/PANGAEA.864316	high water quality	10/06/2012
Eastern Banks, Maroom Banks	Seagrass coring, species composition, biomass, and morphometrics	BMS_MA_05	Samper-Villarreal-etal_2016.tab	PANGAEA	doi:10.1594/PANGAEA.864316	https://doi.pangaea.de/10.1594/PANGAEA.864316	high water quality	10/06/2012
Eastern Banks, Maroom Banks	Seagrass coring, species composition, biomass, and morphometrics	BMS_MA_01	Samper-Villarreal-etal_2016.tab	PANGAEA	doi:10.1594/PANGAEA.864316	https://doi.pangaea.de/10.1594/PANGAEA.864316	high water quality	10/06/2012
Eastern Banks, Chain Banks	Seagrass coring, species composition, biomass, and morphometrics	MB_CH1_start	Samper-Villarreal-etal_2016.tab	PANGAEA	doi:10.1594/PANGAEA.864316	https://doi.pangaea.de/10.1594/PANGAEA.864316	high water quality	10/06/2012
Eastern Banks, Chain Banks	Seagrass coring, species composition, biomass, and morphometrics	MB_CH1_end	Samper-Villarreal-etal_2016.tab	PANGAEA	doi:10.1594/PANGAEA.864316	https://doi.pangaea.de/10.1594/PANGAEA.864316	high water quality	10/06/2012
Eastern Banks, Amity Banks	Seagrass coring, species composition, biomass, and morphometrics	BMS_AM_16	Samper-Villarreal-etal_2016.tab	PANGAEA	doi:10.1594/PANGAEA.864316	https://doi.pangaea.de/10.1594/PANGAEA.864316	high water quality	10/06/2012
Eastern Banks, Moreton Banks	Seagrass coring, species composition, biomass, and morphometrics	MB_MO_T30_start	Samper-Villarreal-etal_2016.tab	PANGAEA	doi:10.1594/PANGAEA.864316	https://doi.pangaea.de/10.1594/PANGAEA.864316	high water quality	10/06/2012
Eastern Banks, Moreton Banks	Seagrass coring, species composition, biomass, and morphometrics	MB_MO_T30_end	Samper-Villarreal-etal_2016.tab	PANGAEA	doi:10.1594/PANGAEA.864316	https://doi.pangaea.de/10.1594/PANGAEA.864316	high water quality	10/06/2012
Eastern Banks, Wanga Wallen Banks	Seagrass coring, species composition, biomass, and morphometrics	BMS_WA_0	Samper-Villarreal-etal_2016.tab	PANGAEA	doi:10.1594/PANGAEA.864316	https://doi.pangaea.de/10.1594/PANGAEA.864316	high water quality	10/06/2012
Eastern Banks, Wanga Wallen Banks	Seagrass coring, species composition, biomass, and morphometrics	WW_TT1	Samper-Villarreal-etal_2016.tab	PANGAEA	doi:10.1594/PANGAEA.864316	https://doi.pangaea.de/10.1594/PANGAEA.864316	high water quality	10/06/2012
Eastern Banks, Wanga Wallen Banks	Seagrass coring, species composition, biomass, and morphometrics	WW_TT2	Samper-Villarreal-etal_2016.tab	PANGAEA	doi:10.1594/PANGAEA.864316	https://doi.pangaea.de/10.1594/PANGAEA.864316	high water quality	10/06/2012
Eastern Banks, Wanga Wallen Banks	Seagrass coring, species composition, biomass, and morphometrics	WW_TT3	Samper-Villarreal-etal_2016.tab	PANGAEA	doi:10.1594/PANGAEA.864316	https://doi.pangaea.de/10.1594/PANGAEA.864316	high water quality	10/06/2012
Eastern Banks, Wanga Wallen Banks	Seagrass coring, species composition, biomass, and morphometrics	WW_TT4	Samper-Villarreal-etal_2016.tab	PANGAEA	doi:10.1594/PANGAEA.864316	https://doi.pangaea.de/10.1594/PANGAEA.864316	high water quality	10/06/2012
Eastern Banks, Wanga Wallen Banks	Seagrass coring, species composition, biomass, and morphometrics	WW_TT5	Samper-Villarreal-etal_2016.tab	PANGAEA	doi:10.1594/PANGAEA.864316	https://doi.pangaea.de/10.1594/PANGAEA.864316	high water quality	10/06/2012
Eastern Banks, Wanga Wallen Banks	Seagrass coring, species composition, biomass, and morphometrics	WW_TT6	Samper-Villarreal-etal_2016.tab	PANGAEA	doi:10.1594/PANGAEA.864316	https://doi.pangaea.de/10.1594/PANGAEA.864316	high water quality	10/06/2012
Eastern Banks, Wanga Wallen Banks	Seagrass coring, species composition, biomass, and morphometrics	WW_TT7	Samper-Villarreal-etal_2016.tab	PANGAEA	doi:10.1594/PANGAEA.864316	https://doi.pangaea.de/10.1594/PANGAEA.864316	high water quality	10/06/2012
Eastern Banks, Wanga Wallen Banks	Seagrass coring, species composition, biomass, and morphometrics	WW_TT8	Samper-Villarreal-etal_2016.tab	PANGAEA	doi:10.1594/PANGAEA.864316	https://doi.pangaea.de/10.1594/PANGAEA.864316	high water quality	10/06/2012
Eastern Banks, Wanga Wallen Banks	Seagrass coring, species composition, biomass, and morphometrics	WW_TT9	Samper-Villarreal-etal_2016.tab	PANGAEA	doi:10.1594/PANGAEA.864316	https://doi.pangaea.de/10.1594/PANGAEA.864316	high water quality	10/06/2012
Eastern Banks, Wanga Wallen Banks	Seagrass coring, species composition, biomass, and morphometrics	WW_TT10	Samper-Villarreal-etal_2016.tab	PANGAEA	doi:10.1594/PANGAEA.864316	https://doi.pangaea.de/10.1594/PANGAEA.864316	high water quality	10/06/2012
Eastern Banks, Wanga Wallen Banks	Seagrass coring, species composition, biomass, and morphometrics	WW_TT11	Samper-Villarreal-etal_2016.tab	PANGAEA	doi:10.1594/PANGAEA.864316	https://doi.pangaea.de/10.1594/PANGAEA.864316	high water quality	10/06/2012
Eastern Banks, Amity Banks	Seagrass coring, species composition, biomass, and morphometrics	AM_T5-N	Samper-Villarreal-etal_2016.tab	PANGAEA	doi:10.1594/PANGAEA.864316	https://doi.pangaea.de/10.1594/PANGAEA.864316	high water quality	12/02/2013
Eastern Banks, Amity Banks	Seagrass coring, species composition, biomass, and morphometrics	AM_T23-S	Samper-Villarreal-etal_2016.tab	PANGAEA	doi:10.1594/PANGAEA.864316	https://doi.pangaea.de/10.1594/PANGAEA.864316	high water quality	12/02/2013
Eastern Banks, Amity Banks	Seagrass coring, species composition, biomass, and morphometrics	AM_T4-S	Samper-Villarreal-etal_2016.tab	PANGAEA	doi:10.1594/PANGAEA.864316	https://doi.pangaea.de/10.1594/PANGAEA.864316	high water quality	12/02/2013
Eastern Banks, Amity Banks	Seagrass coring, species composition, biomass, and morphometrics	AM_T3-N	Samper-Villarreal-etal_2016.tab	PANGAEA	doi:10.1594/PANGAEA.864316	https://doi.pangaea.de/10.1594/PANGAEA.864316	high water quality	12/02/2013
Eastern Banks, Amity Banks	Seagrass coring, species composition, biomass, and morphometrics	AM_T24-W	Samper-Villarreal-etal_2016.tab	PANGAEA	doi:10.1594/PANGAEA.864316	https://doi.pangaea.de/10.1594/PANGAEA.864316	high water quality	12/02/2013
Eastern Banks, Amity Banks	Seagrass coring, species composition, biomass, and morphometrics	AM_T6-W	Samper-Villarreal-etal_2016.tab	PANGAEA	doi:10.1594/PANGAEA.864316	https://doi.pangaea.de/10.1594/PANGAEA.864316	high water quality	12/02/2013
Eastern Banks, Maroom Banks	Seagrass coring, species composition, biomass, and morphometrics	MA_T3-E	Samper-Villarreal-etal_2016.tab	PANGAEA	doi:10.1594/PANGAEA.864316	https://doi.pangaea.de/10.1594/PANGAEA.864316	high water quality	12/02/2013
Eastern Banks, Maroom Banks	Seagrass coring, species composition, biomass, and morphometrics	MA_T2-E	Samper-Villarreal-etal_2016.tab	PANGAEA	doi:10.1594/PANGAEA.864316	https://doi.pangaea.de/10.1594/PANGAEA.864316	high water quality	12/02/2013
Eastern Banks, Maroom Banks	Seagrass coring, species composition, biomass, and morphometrics	MA_T5-E	Samper-Villarreal-etal_2016.tab	PANGAEA	doi:10.1594/PANGAEA.864316	https://doi.pangaea.de/10.1594/PANGAEA.864316	high water quality	12/02/2013
Eastern Banks, Maroom Banks	Seagrass coring, species composition, biomass, and morphometrics	MA_T4-E	Samper-Villarreal-etal_2016.tab	PANGAEA	doi:10.1594/PANGAEA.864316	https://doi.pangaea.de/10.1594/PANGAEA.864316	high water quality	12/02/2013
Eastern Banks, Wanga Wallen Banks	Seagrass coring, species composition, biomass, and morphometrics	WA_T5-N	Samper-Villarreal-etal_2016.tab	PANGAEA	doi:10.1594/PANGAEA.864316	https://doi.pangaea.de/10.1594/PANGAEA.864316	high water quality	13/02/2013
Eastern Banks, Wanga Wallen Banks	Seagrass coring, species composition, biomass, and morphometrics	WA_T4-W	Samper-Villarreal-etal_2016.tab	PANGAEA	doi:10.1594/PANGAEA.864316	https://doi.pangaea.de/10.1594/PANGAEA.864316	high water quality	13/02/2013
Eastern Banks, Moreton Banks	Seagrass coring, species composition, biomass, and morphometrics	MO_T3-W	Samper-Villarreal-etal_2016.tab	PANGAEA	doi:10.1594/PANGAEA.864316	https://doi.pangaea.de/10.1594/PANGAEA.864316	high water quality	14/02/2013
Eastern Banks, Moreton Banks	Seagrass coring, species composition, biomass, and morphometrics	MO_T3-E	Samper-Villarreal-etal_2016.tab	PANGAEA	doi:10.1594/PANGAEA.864316	https://doi.pangaea.de/10.1594/PANGAEA.864316	high water quality	14/02/2013
Eastern Banks, Moreton Banks	Seagrass coring, species composition, biomass, and morphometrics	MO_T30-E	Samper-Villarreal-etal_2016.tab	PANGAEA	doi:10.1594/PANGAEA.864316	https://doi.pangaea.de/10.1594/PANGAEA.864316	high water quality	14/02/2013
Eastern Banks, Maroom Banks	Seagrass coring, species composition, biomass, and morphometrics	BMS_MA_6	Samper-Villarreal-etal_2016.tab	PANGAEA	doi:10.1594/PANGAEA.864316	https://doi.pangaea.de/10.1594/PANGAEA.864316	high water quality	15/02/2013
Eastern Banks, Moreton Banks	Seagrass coring, species composition, biomass, and morphometrics	MO_T6-W	Samper-Villarreal-etal_2016.tab	PANGAEA	doi:10.1594/PANGAEA.864316	https://doi.pangaea.de/10.1594/PANGAEA.864316	high water quality	14/02/2013
Eastern Banks, Moreton Banks	Seagrass coring, species composition, biomass, and morphometrics	MO_T2-S	Samper-Villarreal-etal_2016.tab	PANGAEA	doi:10.1594/PANGAEA.864316	https://doi.pangaea.de/10.1594/PANGAEA.864316	high water quality	14/02/2013
Eastern Banks, Moreton Banks	Seagrass coring, species composition, biomass, and morphometrics	MO_T9-S	Samper-Villarreal-etal_2016.tab	PANGAEA	doi:10.1594/PANGAEA.864316	https://doi.pangaea.de/10.1594/PANGAEA.864316	high water quality	14/02/2013
Eastern Banks, Moreton Banks	Seagrass coring, species composition, biomass, and morphometrics	MO_T4-E	Samper-Villarreal-etal_2016.tab	PANGAEA	doi:10.1594/PANGAEA.864316	https://doi.pangaea.de/10.1594/PANGAEA.864316	high water quality	14/02/2013
Eastern Banks, Moreton Banks	Seagrass coring, species composition, biomass, and morphometrics	MO_T5-E	Samper-Villarreal-etal_2016.tab	PANGAEA	doi:10.1594/PANGAEA.864316	https://doi.pangaea.de/10.1594/PANGAEA.864316	high water quality	14/02/2013
Eastern Banks, Amity Banks	Seagrass coring, species composition, biomass, and morphometrics	AM_T7-N	Samper-Villarreal-etal_2016.tab	PANGAEA	doi:10.1594/PANGAEA.864316	https://doi.pangaea.de/10.1594/PANGAEA.864316	high water quality	14/02/2013
Eastern Banks, Wanga Wallen Banks	Seagrass coring, species composition, biomass, and morphometrics	BMS_WA_4	Samper-Villarreal-etal_2016.tab	PANGAEA	doi:10.1594/PANGAEA.864316	https://doi.pangaea.de/10.1594/PANGAEA.864316	high water quality	15/02/2013
Eastern Banks, Wanga Wallen Banks	Seagrass coring, species composition, biomass, and morphometrics	BMS_WA_5	Samper-Villarreal-etal_2016.tab	PANGAEA	doi:10.1594/PANGAEA.864316	https://doi.pangaea.de/10.1594/PANGAEA.864316	high water quality	15/02/2013
Eastern Banks, Wanga Wallen Banks	Seagrass coring, species composition, biomass, and morphometrics	BMS_WA_0	Samper-Villarreal-etal_2016.tab	PANGAEA	doi:10.1594/PANGAEA.864316	https://doi.pangaea.de/10.1594/PANGAEA.864316	high water quality	15/02/2013
Eastern Banks, Amity Banks	Seagrass coring, species composition, biomass, and morphometrics	BMS_AM_16	Samper-Villarreal-etal_2016.tab	PANGAEA	doi:10.1594/PANGAEA.864316	https://doi.pangaea.de/10.1594/PANGAEA.864316	high water quality	15/02/2013
Eastern Banks, Maroom Banks	Seagrass coring, species composition, biomass, and morphometrics	BMS_MA_5	Samper-Villarreal-etal_2016.tab	PANGAEA	doi:10.1594/PANGAEA.864316	https://doi.pangaea.de/10.1594/PANGAEA.864316	high water quality	15/02/2013
Eastern Banks, Maroom Banks	Seagrass coring, species composition, biomass, and morphometrics	BMS_MA_3	Samper-Villarreal-etal_2016.tab	PANGAEA	doi:10.1594/PANGAEA.864316	https://doi.pangaea.de/10.1594/PANGAEA.864316	high water quality	15/02/2013
Eastern Banks, Maroom Banks	Seagrass coring, species composition, biomass, and morphometrics	BMS_MA_11	Samper-Villarreal-etal_2016.tab	PANGAEA	doi:10.1594/PANGAEA.864316	https://doi.pangaea.de/10.1594/PANGAEA.864316	high water quality	15/02/2013
Eastern Banks, Amity Banks	Seagrass coring, species composition, biomass, and morphometrics	BMS_AM_8	Samper-Villarreal-etal_2016.tab	PANGAEA	doi:10.1594/PANGAEA.864316	https://doi.pangaea.de/10.1594/PANGAEA.864316	high water quality	15/02/2013
Eastern Banks, Amity Banks	Seagrass coring, species composition, biomass, and morphometrics	BMS_AM_7	Samper-Villarreal-etal_2016.tab	PANGAEA	doi:10.1594/PANGAEA.864316	https://doi.pangaea.de/10.1594/PANGAEA.864316	high water quality	15/02/2013
Eastern Banks, Maroom Banks	Seagrass coring, species composition, biomass, and morphometrics	BMS_MA_18	Samper-Villarreal-etal_2016.tab	PANGAEA	doi:10.1594/PANGAEA.864316	https://doi.pangaea.de/10.1594/PANGAEA.864316	high water quality	15/02/2013
Moreton Bay, Port of Brisbane	Seagrass coring, species composition, biomass, and morphometrics	PoB.1	Samper-Villarreal-etal_2016.tab	PANGAEA	doi:10.1594/PANGAEA.864316	https://doi.pangaea.de/10.1594/PANGAEA.864316	turbidity gradient	28/06/2012
Moreton Bay, Port of Brisbane	Seagrass coring, species composition, biomass, and morphometrics	PoB.2	Samper-Villarreal-etal_2016.tab	PANGAEA	doi:10.1594/PANGAEA.864316	https://doi.pangaea.de/10.1594/PANGAEA.864316	turbidity gradient	28/06/2012
Moreton Bay, Port of Brisbane	Seagrass coring, species composition, biomass, and morphometrics	PoB.3	Samper-Villarreal-etal_2016.tab	PANGAEA	doi:10.1594/PANGAEA.864316	https://doi.pangaea.de/10.1594/PANGAEA.864316	turbidity gradient	28/06/2012
Moreton Bay, Port of Brisbane	Seagrass coring, species composition, biomass, and morphometrics	PoB.4	Samper-Villarreal-etal_2016.tab	PANGAEA	doi:10.1594/PANGAEA.864316	https://doi.pangaea.de/10.1594/PANGAEA.864316	turbidity gradient	28/06/2012
Moreton Bay, Port of Brisbane	Seagrass coring, species composition, biomass, and morphometrics	PoB.5	Samper-Villarreal-etal_2016.tab	PANGAEA	doi:10.1594/PANGAEA.864316	https://doi.pangaea.de/10.1594/PANGAEA.864316	turbidity gradient	28/06/2012
Moreton Bay, Port of Brisbane	Seagrass coring, species composition, biomass, and morphometrics	PoB.6	Samper-Villarreal-etal_2016.tab	PANGAEA	doi:10.1594/PANGAEA.864316	https://doi.pangaea.de/10.1594/PANGAEA.864316	turbidity gradient	28/06/2012
Moreton Bay, Wellington	Seagrass coring, species composition, biomass, and morphometrics	W.1	Samper-Villarreal-etal_2016.tab	PANGAEA	doi:10.1594/PANGAEA.864316	https://doi.pangaea.de/10.1594/PANGAEA.864316	turbidity gradient	18/06/2012
Moreton Bay, Wellington	Seagrass coring, species composition, biomass, and morphometrics	W.2	Samper-Villarreal-etal_2016.tab	PANGAEA	doi:10.1594/PANGAEA.864316	https://doi.pangaea.de/10.1594/PANGAEA.864316	turbidity gradient	18/06/2012
Moreton Bay, Wellington	Seagrass coring, species composition, biomass, and morphometrics	W.3	Samper-Villarreal-etal_2016.tab	PANGAEA	doi:10.1594/PANGAEA.864316	https://doi.pangaea.de/10.1594/PANGAEA.864316	turbidity gradient	18/06/2012
Moreton Bay, Wellington	Seagrass coring, species composition, biomass, and morphometrics	W.4	Samper-Villarreal-etal_2016.tab	PANGAEA	doi:10.1594/PANGAEA.864316	https://doi.pangaea.de/10.1594/PANGAEA.864316	turbidity gradient	18/06/2012
Moreton Bay, Wellington	Seagrass coring, species composition, biomass, and morphometrics	W.5	Samper-Villarreal-etal_2016.tab	PANGAEA	doi:10.1594/PANGAEA.864316	https://doi.pangaea.de/10.1594/PANGAEA.864316	turbidity gradient	18/06/2012
Moreton Bay, Wellington	Seagrass coring, species composition, biomass, and morphometrics	W.6	Samper-Villarreal-etal_2016.tab	PANGAEA	doi:10.1594/PANGAEA.864316	https://doi.pangaea.de/10.1594/PANGAEA.864316	turbidity gradient	18/06/2012
Moreton Bay, Lota	Seagrass coring, species composition, biomass, and morphometrics	L.1	Samper-Villarreal-etal_2016.tab	PANGAEA	doi:10.1594/PANGAEA.864316	https://doi.pangaea.de/10.1594/PANGAEA.864316	turbidity gradient	25/06/2012
Moreton Bay, Lota	Seagrass coring, species composition, biomass, and morphometrics	L.2	Samper-Villarreal-etal_2016.tab	PANGAEA	doi:10.1594/PANGAEA.864316	https://doi.pangaea.de/10.1594/PANGAEA.864316	turbidity gradient	25/06/2012
Moreton Bay, Lota	Seagrass coring, species composition, biomass, and morphometrics	L.3	Samper-Villarreal-etal_2016.tab	PANGAEA	doi:10.1594/PANGAEA.864316	https://doi.pangaea.de/10.1594/PANGAEA.864316	turbidity gradient	25/06/2012
Moreton Bay, Lota	Seagrass coring, species composition, biomass, and morphometrics	L.4	Samper-Villarreal-etal_2016.tab	PANGAEA	doi:10.1594/PANGAEA.864316	https://doi.pangaea.de/10.1594/PANGAEA.864316	turbidity gradient	25/06/2012
Moreton Bay, Lota	Seagrass coring, species composition, biomass, and morphometrics	L.5	Samper-Villarreal-etal_2016.tab	PANGAEA	doi:10.1594/PANGAEA.864316	https://doi.pangaea.de/10.1594/PANGAEA.864316	turbidity gradient	25/06/2012
Moreton Bay, Lota	Seagrass coring, species composition, biomass, and morphometrics	L.6	Samper-Villarreal-etal_2016.tab	PANGAEA	doi:10.1594/PANGAEA.864316	https://doi.pangaea.de/10.1594/PANGAEA.864316	turbidity gradient	25/06/2012
Moreton Bay, Cleveland	Seagrass coring, species composition, biomass, and morphometrics	C.1	Samper-Villarreal-etal_2016.tab	PANGAEA	doi:10.1594/PANGAEA.864316	https://doi.pangaea.de/10.1594/PANGAEA.864316	turbidity gradient	18/06/2012
Moreton Bay, Cleveland	Seagrass coring, species composition, biomass, and morphometrics	C.2	Samper-Villarreal-etal_2016.tab	PANGAEA	doi:10.1594/PANGAEA.864316	https://doi.pangaea.de/10.1594/PANGAEA.864316	turbidity gradient	18/06/2012
Moreton Bay, Cleveland	Seagrass coring, species composition, biomass, and morphometrics	C.3	Samper-Villarreal-etal_2016.tab	PANGAEA	doi:10.1594/PANGAEA.864316	https://doi.pangaea.de/10.1594/PANGAEA.864316	turbidity gradient	18/06/2012
Moreton Bay, Cleveland	Seagrass coring, species composition, biomass, and morphometrics	C.4	Samper-Villarreal-etal_2016.tab	PANGAEA	doi:10.1594/PANGAEA.864316	https://doi.pangaea.de/10.1594/PANGAEA.864316	turbidity gradient	18/06/2012
Moreton Bay, Cleveland	Seagrass coring, species composition, biomass, and morphometrics	C.5	Samper-Villarreal-etal_2016.tab	PANGAEA	doi:10.1594/PANGAEA.864316	https://doi.pangaea.de/10.1594/PANGAEA.864316	turbidity gradient	18/06/2012
Moreton Bay, Cleveland	Seagrass coring, species composition, biomass, and morphometrics	C.6	Samper-Villarreal-etal_2016.tab	PANGAEA	doi:10.1594/PANGAEA.864316	https://doi.pangaea.de/10.1594/PANGAEA.864316	turbidity gradient	18/06/2012
Moreton Bay, North Deception Bay	Seagrass coring, species composition, biomass, and morphometrics	NDB.1	Samper-Villarreal-etal_2016.tab	PANGAEA	doi:10.1594/PANGAEA.864316	https://doi.pangaea.de/10.1594/PANGAEA.864316	turbidity gradient	27/06/2012
Moreton Bay, North Deception Bay	Seagrass coring, species composition, biomass, and morphometrics	NDB.2	Samper-Villarreal-etal_2016.tab	PANGAEA	doi:10.1594/PANGAEA.864316	https://doi.pangaea.de/10.1594/PANGAEA.864316	turbidity gradient	27/06/2012
Moreton Bay, North Deception Bay	Seagrass coring, species composition, biomass, and morphometrics	NDB.3	Samper-Villarreal-etal_2016.tab	PANGAEA	doi:10.1594/PANGAEA.864316	https://doi.pangaea.de/10.1594/PANGAEA.864316	turbidity gradient	27/06/2012
Moreton Bay, North Deception Bay	Seagrass coring, species composition, biomass, and morphometrics	NDB.4	Samper-Villarreal-etal_2016.tab	PANGAEA	doi:10.1594/PANGAEA.864316	https://doi.pangaea.de/10.1594/PANGAEA.864316	turbidity gradient	27/06/2012
Moreton Bay, North Deception Bay	Seagrass coring, species composition, biomass, and morphometrics	NDB.5	Samper-Villarreal-etal_2016.tab	PANGAEA	doi:10.1594/PANGAEA.864316	https://doi.pangaea.de/10.1594/PANGAEA.864316	turbidity gradient	27/06/2012
Moreton Bay, North Deception Bay	Seagrass coring, species composition, biomass, and morphometrics	NDB.6	Samper-Villarreal-etal_2016.tab	PANGAEA	doi:10.1594/PANGAEA.864316	https://doi.pangaea.de/10.1594/PANGAEA.864316	turbidity gradient	27/06/2012
Moreton Bay, Myora Springs	Seagrass coring, species composition, biomass, and morphometrics	M.1	Samper-Villarreal-etal_2016.tab	PANGAEA	doi:10.1594/PANGAEA.864316	https://doi.pangaea.de/10.1594/PANGAEA.864316	turbidity gradient	02/07/2012
Moreton Bay, Myora Springs	Seagrass coring, species composition, biomass, and morphometrics	M.2	Samper-Villarreal-etal_2016.tab	PANGAEA	doi:10.1594/PANGAEA.864316	https://doi.pangaea.de/10.1594/PANGAEA.864316	turbidity gradient	02/07/2012
Moreton Bay, Myora Springs	Seagrass coring, species composition, biomass, and morphometrics	M.3	Samper-Villarreal-etal_2016.tab	PANGAEA	doi:10.1594/PANGAEA.864316	https://doi.pangaea.de/10.1594/PANGAEA.864316	turbidity gradient	02/07/2012
Moreton Bay, Myora Springs	Seagrass coring, species composition, biomass, and morphometrics	M.4	Samper-Villarreal-etal_2016.tab	PANGAEA	doi:10.1594/PANGAEA.864316	https://doi.pangaea.de/10.1594/PANGAEA.864316	turbidity gradient	02/07/2012
Moreton Bay, Myora Springs	Seagrass coring, species composition, biomass, and morphometrics	M.5	Samper-Villarreal-etal_2016.tab	PANGAEA	doi:10.1594/PANGAEA.864316	https://doi.pangaea.de/10.1594/PANGAEA.864316	turbidity gradient	02/07/2012
Moreton Bay, Myora Springs	Seagrass coring, species composition, biomass, and morphometrics	M.6	Samper-Villarreal-etal_2016.tab	PANGAEA	doi:10.1594/PANGAEA.864316	https://doi.pangaea.de/10.1594/PANGAEA.864316	turbidity gradient	02/07/2012
Moreton Bay, Amity Point	Seagrass coring, species composition, biomass, and morphometrics	AP.1	Samper-Villarreal-etal_2016.tab	PANGAEA	doi:10.1594/PANGAEA.864316	https://doi.pangaea.de/10.1594/PANGAEA.864316	turbidity gradient	01/07/2012
Moreton Bay, Amity Point	Seagrass coring, species composition, biomass, and morphometrics	AP.2	Samper-Villarreal-etal_2016.tab	PANGAEA	doi:10.1594/PANGAEA.864316	https://doi.pangaea.de/10.1594/PANGAEA.864316	turbidity gradient	01/07/2012
Moreton Bay, Amity Point	Seagrass coring, species composition, biomass, and morphometrics	AP.3	Samper-Villarreal-etal_2016.tab	PANGAEA	doi:10.1594/PANGAEA.864316	https://doi.pangaea.de/10.1594/PANGAEA.864316	turbidity gradient	01/07/2012
Moreton Bay, Amity Point	Seagrass coring, species composition, biomass, and morphometrics	AP.4	Samper-Villarreal-etal_2016.tab	PANGAEA	doi:10.1594/PANGAEA.864316	https://doi.pangaea.de/10.1594/PANGAEA.864316	turbidity gradient	01/07/2012
Moreton Bay, Amity Point	Seagrass coring, species composition, biomass, and morphometrics	AP.5	Samper-Villarreal-etal_2016.tab	PANGAEA	doi:10.1594/PANGAEA.864316	https://doi.pangaea.de/10.1594/PANGAEA.864316	turbidity gradient	01/07/2012
Moreton Bay, Amity Point	Seagrass coring, species composition, biomass, and morphometrics	AP.6	Samper-Villarreal-etal_2016.tab	PANGAEA	doi:10.1594/PANGAEA.864316	https://doi.pangaea.de/10.1594/PANGAEA.864316	turbidity gradient	01/07/2012
Moreton Bay, Port of Brisbane	Seagrass coring, species composition, biomass, and morphometrics	PoB.1	Samper-Villarreal-etal_2016.tab	PANGAEA	doi:10.1594/PANGAEA.864316	https://doi.pangaea.de/10.1594/PANGAEA.864316	turbidity gradient	22/02/2013
Moreton Bay, Port of Brisbane	Seagrass coring, species composition, biomass, and morphometrics	PoB.2	Samper-Villarreal-etal_2016.tab	PANGAEA	doi:10.1594/PANGAEA.864316	https://doi.pangaea.de/10.1594/PANGAEA.864316	turbidity gradient	22/02/2013
Moreton Bay, Port of Brisbane	Seagrass coring, species composition, biomass, and morphometrics	PoB.3	Samper-Villarreal-etal_2016.tab	PANGAEA	doi:10.1594/PANGAEA.864316	https://doi.pangaea.de/10.1594/PANGAEA.864316	turbidity gradient	22/02/2013
Moreton Bay, Port of Brisbane	Seagrass coring, species composition, biomass, and morphometrics	PoB.4	Samper-Villarreal-etal_2016.tab	PANGAEA	doi:10.1594/PANGAEA.864316	https://doi.pangaea.de/10.1594/PANGAEA.864316	turbidity gradient	22/02/2013
Moreton Bay, Port of Brisbane	Seagrass coring, species composition, biomass, and morphometrics	PoB.5	Samper-Villarreal-etal_2016.tab	PANGAEA	doi:10.1594/PANGAEA.864316	https://doi.pangaea.de/10.1594/PANGAEA.864316	turbidity gradient	22/02/2013
Moreton Bay, Port of Brisbane	Seagrass coring, species composition, biomass, and morphometrics	PoB.6	Samper-Villarreal-etal_2016.tab	PANGAEA	doi:10.1594/PANGAEA.864316	https://doi.pangaea.de/10.1594/PANGAEA.864316	turbidity gradient	22/02/2013
Moreton Bay, Wellington	Seagrass coring, species composition, biomass, and morphometrics	W.1	Samper-Villarreal-etal_2016.tab	PANGAEA	doi:10.1594/PANGAEA.864316	https://doi.pangaea.de/10.1594/PANGAEA.864316	turbidity gradient	25/02/2013
Moreton Bay, Wellington	Seagrass coring, species composition, biomass, and morphometrics	W.2	Samper-Villarreal-etal_2016.tab	PANGAEA	doi:10.1594/PANGAEA.864316	https://doi.pangaea.de/10.1594/PANGAEA.864316	turbidity gradient	25/02/2013
Moreton Bay, Wellington	Seagrass coring, species composition, biomass, and morphometrics	W.3	Samper-Villarreal-etal_2016.tab	PANGAEA	doi:10.1594/PANGAEA.864316	https://doi.pangaea.de/10.1594/PANGAEA.864316	turbidity gradient	25/02/2013
Moreton Bay, Wellington	Seagrass coring, species composition, biomass, and morphometrics	W.4	Samper-Villarreal-etal_2016.tab	PANGAEA	doi:10.1594/PANGAEA.864316	https://doi.pangaea.de/10.1594/PANGAEA.864316	turbidity gradient	25/02/2013
Moreton Bay, Wellington	Seagrass coring, species composition, biomass, and morphometrics	W.5	Samper-Villarreal-etal_2016.tab	PANGAEA	doi:10.1594/PANGAEA.864316	https://doi.pangaea.de/10.1594/PANGAEA.864316	turbidity gradient	25/02/2013
Moreton Bay, Wellington	Seagrass coring, species composition, biomass, and morphometrics	W.6	Samper-Villarreal-etal_2016.tab	PANGAEA	doi:10.1594/PANGAEA.864316	https://doi.pangaea.de/10.1594/PANGAEA.864316	turbidity gradient	25/02/2013
Moreton Bay, North Deception Bay	Seagrass coring, species composition, biomass, and morphometrics	NDB.1	Samper-Villarreal-etal_2016.tab	PANGAEA	doi:10.1594/PANGAEA.864316	https://doi.pangaea.de/10.1594/PANGAEA.864316	turbidity gradient	26/02/2013
Moreton Bay, North Deception Bay	Seagrass coring, species composition, biomass, and morphometrics	NDB.2	Samper-Villarreal-etal_2016.tab	PANGAEA	doi:10.1594/PANGAEA.864316	https://doi.pangaea.de/10.1594/PANGAEA.864316	turbidity gradient	26/02/2013
Moreton Bay, North Deception Bay	Seagrass coring, species composition, biomass, and morphometrics	NDB.3	Samper-Villarreal-etal_2016.tab	PANGAEA	doi:10.1594/PANGAEA.864316	https://doi.pangaea.de/10.1594/PANGAEA.864316	turbidity gradient	26/02/2013
Moreton Bay, North Deception Bay	Seagrass coring, species composition, biomass, and morphometrics	NDB.4	Samper-Villarreal-etal_2016.tab	PANGAEA	doi:10.1594/PANGAEA.864316	https://doi.pangaea.de/10.1594/PANGAEA.864316	turbidity gradient	26/02/2013
Moreton Bay, North Deception Bay	Seagrass coring, species composition, biomass, and morphometrics	NDB.5	Samper-Villarreal-etal_2016.tab	PANGAEA	doi:10.1594/PANGAEA.864316	https://doi.pangaea.de/10.1594/PANGAEA.864316	turbidity gradient	26/02/2013
Moreton Bay, North Deception Bay	Seagrass coring, species composition, biomass, and morphometrics	NDB.6	Samper-Villarreal-etal_2016.tab	PANGAEA	doi:10.1594/PANGAEA.864316	https://doi.pangaea.de/10.1594/PANGAEA.864316	turbidity gradient	26/02/2013
Moreton Bay, Amity Point	Seagrass coring, species composition, biomass, and morphometrics	AP.1	Samper-Villarreal-etal_2016.tab	PANGAEA	doi:10.1594/PANGAEA.864316	https://doi.pangaea.de/10.1594/PANGAEA.864316	turbidity gradient	05/03/2013
Moreton Bay, Amity Point	Seagrass coring, species composition, biomass, and morphometrics	AP.2	Samper-Villarreal-etal_2016.tab	PANGAEA	doi:10.1594/PANGAEA.864316	https://doi.pangaea.de/10.1594/PANGAEA.864316	turbidity gradient	05/03/2013
Moreton Bay, Amity Point	Seagrass coring, species composition, biomass, and morphometrics	AP.3	Samper-Villarreal-etal_2016.tab	PANGAEA	doi:10.1594/PANGAEA.864316	https://doi.pangaea.de/10.1594/PANGAEA.864316	turbidity gradient	05/03/2013
Moreton Bay, Amity Point	Seagrass coring, species composition, biomass, and morphometrics	AP.4	Samper-Villarreal-etal_2016.tab	PANGAEA	doi:10.1594/PANGAEA.864316	https://doi.pangaea.de/10.1594/PANGAEA.864316	turbidity gradient	05/03/2013
Moreton Bay, Amity Point	Seagrass coring, species composition, biomass, and morphometrics	AP.5	Samper-Villarreal-etal_2016.tab	PANGAEA	doi:10.1594/PANGAEA.864316	https://doi.pangaea.de/10.1594/PANGAEA.864316	turbidity gradient	05/03/2013
Moreton Bay, Amity Point	Seagrass coring, species composition, biomass, and morphometrics	AP.6	Samper-Villarreal-etal_2016.tab	PANGAEA	doi:10.1594/PANGAEA.864316	https://doi.pangaea.de/10.1594/PANGAEA.864316	turbidity gradient	05/03/2013
Moreton Bay, Port of Brisbane	Seagrass coring, species composition, biomass, and morphometrics	PoB.1	Samper-Villarreal-etal_2016.tab	PANGAEA	doi:10.1594/PANGAEA.864316	https://doi.pangaea.de/10.1594/PANGAEA.864316	turbidity gradient	19/06/2013
Moreton Bay, Port of Brisbane	Seagrass coring, species composition, biomass, and morphometrics	PoB.2	Samper-Villarreal-etal_2016.tab	PANGAEA	doi:10.1594/PANGAEA.864316	https://doi.pangaea.de/10.1594/PANGAEA.864316	turbidity gradient	19/06/2013
Moreton Bay, Port of Brisbane	Seagrass coring, species composition, biomass, and morphometrics	PoB.3	Samper-Villarreal-etal_2016.tab	PANGAEA	doi:10.1594/PANGAEA.864316	https://doi.pangaea.de/10.1594/PANGAEA.864316	turbidity gradient	19/06/2013
Moreton Bay, Port of Brisbane	Seagrass coring, species composition, biomass, and morphometrics	PoB.4	Samper-Villarreal-etal_2016.tab	PANGAEA	doi:10.1594/PANGAEA.864316	https://doi.pangaea.de/10.1594/PANGAEA.864316	turbidity gradient	19/06/2013
Moreton Bay, Port of Brisbane	Seagrass coring, species composition, biomass, and morphometrics	PoB.5	Samper-Villarreal-etal_2016.tab	PANGAEA	doi:10.1594/PANGAEA.864316	https://doi.pangaea.de/10.1594/PANGAEA.864316	turbidity gradient	19/06/2013
Moreton Bay, Port of Brisbane	Seagrass coring, species composition, biomass, and morphometrics	PoB.6	Samper-Villarreal-etal_2016.tab	PANGAEA	doi:10.1594/PANGAEA.864316	https://doi.pangaea.de/10.1594/PANGAEA.864316	turbidity gradient	19/06/2013
Moreton Bay, Wellington	Seagrass coring, species composition, biomass, and morphometrics	W.1	Samper-Villarreal-etal_2016.tab	PANGAEA	doi:10.1594/PANGAEA.864316	https://doi.pangaea.de/10.1594/PANGAEA.864316	turbidity gradient	05/07/2013
Moreton Bay, Wellington	Seagrass coring, species composition, biomass, and morphometrics	W.2	Samper-Villarreal-etal_2016.tab	PANGAEA	doi:10.1594/PANGAEA.864316	https://doi.pangaea.de/10.1594/PANGAEA.864316	turbidity gradient	05/07/2013
Moreton Bay, Wellington	Seagrass coring, species composition, biomass, and morphometrics	W.3	Samper-Villarreal-etal_2016.tab	PANGAEA	doi:10.1594/PANGAEA.864316	https://doi.pangaea.de/10.1594/PANGAEA.864316	turbidity gradient	05/07/2013
Moreton Bay, Wellington	Seagrass coring, species composition, biomass, and morphometrics	W.4	Samper-Villarreal-etal_2016.tab	PANGAEA	doi:10.1594/PANGAEA.864316	https://doi.pangaea.de/10.1594/PANGAEA.864316	turbidity gradient	05/07/2013
Moreton Bay, Wellington	Seagrass coring, species composition, biomass, and morphometrics	W.5	Samper-Villarreal-etal_2016.tab	PANGAEA	doi:10.1594/PANGAEA.864316	https://doi.pangaea.de/10.1594/PANGAEA.864316	turbidity gradient	05/07/2013
Moreton Bay, Wellington	Seagrass coring, species composition, biomass, and morphometrics	W.6	Samper-Villarreal-etal_2016.tab	PANGAEA	doi:10.1594/PANGAEA.864316	https://doi.pangaea.de/10.1594/PANGAEA.864316	turbidity gradient	05/07/2013
Moreton Bay, North Deception Bay	Seagrass coring, species composition, biomass, and morphometrics	NDB.1	Samper-Villarreal-etal_2016.tab	PANGAEA	doi:10.1594/PANGAEA.864316	https://doi.pangaea.de/10.1594/PANGAEA.864316	turbidity gradient	21/06/2013
Moreton Bay, North Deception Bay	Seagrass coring, species composition, biomass, and morphometrics	NDB.2	Samper-Villarreal-etal_2016.tab	PANGAEA	doi:10.1594/PANGAEA.864316	https://doi.pangaea.de/10.1594/PANGAEA.864316	turbidity gradient	21/06/2013
Moreton Bay, North Deception Bay	Seagrass coring, species composition, biomass, and morphometrics	NDB.3	Samper-Villarreal-etal_2016.tab	PANGAEA	doi:10.1594/PANGAEA.864316	https://doi.pangaea.de/10.1594/PANGAEA.864316	turbidity gradient	21/06/2013
Moreton Bay, North Deception Bay	Seagrass coring, species composition, biomass, and morphometrics	NDB.4	Samper-Villarreal-etal_2016.tab	PANGAEA	doi:10.1594/PANGAEA.864316	https://doi.pangaea.de/10.1594/PANGAEA.864316	turbidity gradient	21/06/2013
Moreton Bay, North Deception Bay	Seagrass coring, species composition, biomass, and morphometrics	NDB.5	Samper-Villarreal-etal_2016.tab	PANGAEA	doi:10.1594/PANGAEA.864316	https://doi.pangaea.de/10.1594/PANGAEA.864316	turbidity gradient	21/06/2013
Moreton Bay, North Deception Bay	Seagrass coring, species composition, biomass, and morphometrics	NDB.6	Samper-Villarreal-etal_2016.tab	PANGAEA	doi:10.1594/PANGAEA.864316	https://doi.pangaea.de/10.1594/PANGAEA.864316	turbidity gradient	21/06/2013
Moreton Bay, Amity Point	Seagrass coring, species composition, biomass, and morphometrics	AP.1	Samper-Villarreal-etal_2016.tab	PANGAEA	doi:10.1594/PANGAEA.864316	https://doi.pangaea.de/10.1594/PANGAEA.864316	turbidity gradient	23/06/2013
Moreton Bay, Amity Point	Seagrass coring, species composition, biomass, and morphometrics	AP.2	Samper-Villarreal-etal_2016.tab	PANGAEA	doi:10.1594/PANGAEA.864316	https://doi.pangaea.de/10.1594/PANGAEA.864316	turbidity gradient	23/06/2013
Moreton Bay, Amity Point	Seagrass coring, species composition, biomass, and morphometrics	AP.3	Samper-Villarreal-etal_2016.tab	PANGAEA	doi:10.1594/PANGAEA.864316	https://doi.pangaea.de/10.1594/PANGAEA.864316	turbidity gradient	23/06/2013
Moreton Bay, Amity Point	Seagrass coring, species composition, biomass, and morphometrics	AP.4	Samper-Villarreal-etal_2016.tab	PANGAEA	doi:10.1594/PANGAEA.864316	https://doi.pangaea.de/10.1594/PANGAEA.864316	turbidity gradient	23/06/2013
Moreton Bay, Amity Point	Seagrass coring, species composition, biomass, and morphometrics	AP.5	Samper-Villarreal-etal_2016.tab	PANGAEA	doi:10.1594/PANGAEA.864316	https://doi.pangaea.de/10.1594/PANGAEA.864316	turbidity gradient	23/06/2013
Moreton Bay, Amity Point	Seagrass coring, species composition, biomass, and morphometrics	AP.6	Samper-Villarreal-etal_2016.tab	PANGAEA	doi:10.1594/PANGAEA.864316	https://doi.pangaea.de/10.1594/PANGAEA.864316	turbidity gradient	23/06/2013
